# Supplementary material for: Humoral Responses against BQ.1.1 Elicited after Breakthrough Infection and SARS-CoV-2 mRNA Vaccination
Source: Vaccines (Basel). 2023 Jan 21;11(2):242. doi: 10.3390/vaccines11020242 (PMC9963157; doi:10.3390/vaccines11020242)
Supplement: Supplementary file 1 [file vaccines-11-00242-s001.zip]

Archive with 1 entries (1 files):
- vaccines-2141799-supplementary.pdf
